# Supplementary material for: Evi1 governs Kdm6b-mediated histone demethylation to regulate the Laptm4b-driven mTOR pathway in hematopoietic progenitor cells
Source: J Clin Invest. 2024 Dec 16;134(24):e173403. doi: 10.1172/JCI173403 (PMC11645144; doi:10.1172/JCI173403)
Supplement: Supporting data values [file jci-134-173403-s139.xlsx]

## Sheet: 1C
Mouse ID	days post injection	Status(0=alive,1=dead))
WT1	22	0
WT2	23	0
WT3	23	0
WT4	24	0
WT5	25	0
WT6	26	0
WT7	28	0
WT8	28	0
WT9	28	0
WT10	28	0
WT11	29	0
WT12	29	0
WT13	29	0
WT14	29	0
WT15	29	0
WT16	29	0
WT17	29	0
WT18	29	0
WT19	31	0
WT20	31	0
WT21	31	0
WT22	31	0
WT23	36	0
WT24	32	0
WT25	40	0
WT26	45	0
WT27	45	0
WT28	45	0
WT29	44	0
WT30	46	0
WT31	46	0
WT32	52	0
WT33	52	0
WT34	129	0
WT35	147	0
WT36	167	0
OE1	22	1
OE2	23	1
OE3	23	1
OE4	24	1
OE5	25	1
OE6	26	1
OE7	28	1
OE8	28	1
OE9	28	1
OE10	28	1
OE11	29	1
OE12	29	1
OE13	29	1
OE14	29	1
OE15	29	1
OE16	29	1
OE17	29	1
OE18	29	1
OE19	31	1
OE20	31	1
OE21	31	1
OE22	31	1
OE23	36	1
OE24	32	1
OE25	40	1
OE26	45	1
OE27	45	1
OE28	45	1
OE29	44	1
OE30	46	1
OE31	46	1
OE32	52	1
OE33	52	1
OE34	129	1
OE35	147	1
OE36	167	1

## Sheet: 1D
	WT												OE
WBC	6.72	5.84	5.92	13.64	13.26	11.98	13.46	23.34	17.44	14.54	7	8.04	8.56	11.84	18.56	10.66	24.86	18.78	20.52	11.74	17.56	19.1	17.72	10.32	22.86	22.56	38.78	21.14	12.26	18.12
NE	1.35	1.36	1.29	2.82	3.24	2.86	2.95	5.69	4.38	3.21	1.23	3.42	5.2	7.98	12.79	6.54	16.43	10.57	12.11	8.11	11.99	8.11	9.68	5.83	15.37	17.16	28.48	13.19	8.15	12.79
LY	5.05	4.31	4.45	10.22	9.74	8.59	9.55	16.47	12.44	10.96	5.51	4.26	2.76	2.98	4.47	3.66	5.78	6.33	7.81	3.19	4.88	9.76	7.34	3.78	6.65	4.69	8.75	7.37	3.74	4.68
MO	0.19	0.13	0.17	0.47	0.25	0.47	0.6	1.04	0.6	0.3	0.24	0.33	0.45	0.68	0.94	0.43	2.17	1.8	0.51	0.42	0.6	1.18	0.6	0.65	0.7	0.6	1	0.46	0.31	0.56
EO	0.09	0.01	0.01	0.09	0.02	0.05	0.21	0.09	0.01	0.06	0.01	0.02	0.12	0.15	0.29	0.03	0.45	0.08	0.09	0.02	0.08	0.03	0.07	0.04	0.12	0.08	0.49	0.09	0.05	0.05
BA	0.05	0.02	0	0.03	0	0.01	0.15	0.05	0.01	0.01	0	0	0.02	0.04	0.08	0	0.04	0	0.01	0	0.02	0.01	0.03	0.01	0.01	0.02	0.06	0.03	0.02	0.03

## Sheet: 1E
	WT												OE
PLT	509	472	908	1275	964	920	865	1115	1056	1171	1099	877	205	155	121	161	268	133	119	227	211	194	300	280	152	485	271	221	257	285

## Sheet: 1F
	WT												OE
RBC	8.77	8.13	9.53	10.05	9.78	8.5	10.15	10.01	9.22	9.56	9.4	8.12	7.31	7.02	5.61	3.11	2.85	5.9	6.19	7.22	6.05	7.85	6.18	5.71	6.26	3.49	2.33	5.68	5.42	6.79
HB	13.2	13	14	16	15.5	13.5	16.4	16.1	14.7	15.2	14.5	12	10.5	11.2	9.3	4.9	4.6	9.4	9.6	11.7	9.3	12.4	9.9	8.8	9.4	6.1	4.7	9.2	9.9	10.3

## Sheet: 1H
	WT			OE
Gr1+MAC+	56.5	55.3	52.1	72.6	82	78.4

## Sheet: 1I
	WT			OE
Pro&Pre B	12.7	14.6	15.7	2.59	2.58	2.01
Immature B	7.24	9.26	8.28	2.45	0.91	2.51
Mature B	7.1	5.81	7.11	3.86	2.95	3.38

## Sheet: 1J
	WT			OE
R1	0.22	0.22	0.22	1.46	0.9	2.65
R2	63.9	62.4	66.3	77.2	69.6	76.7
R3	4.73	4.22	3.32	2.43	2.46	3.06
R4	30.9	32.9	29.9	18.4	26.6	17.3

## Sheet: 2A
%	WT			OE
LSKs	3.16	2.85	3.36	6.82	9.54	7.22
LT-HSCs	8.25	11.7	8.36	2.19	2.11	2.96
#	WT			OE
LSKs	66.5616	62.0501	74.1121	154.943	223.178	161.508
LT-HSCs	5.87307	7.86862	6.62899	3.5089	4.90134	5.04456

## Sheet: 2B
%	WT				OE
ST-HSC	25.4	16.7	20.8	22.8	8.5	4.44	3.86	2.15
MPP2	3.47	6.94	3.6	4.44	16.7	23	15.1	16.3
MPP3	61.3	62.4	66.4	57.9	68.2	67.3	77.2	79.1
MPP4	38.5	45	18.7	37.7	18	14.8	1.69	1.95
#	WT				OE
ST-HSC	14.9007	10.7867	10.8057	9.57241	5.72807	3.7332	2.84377	2.90501
MPP2	2.03564	4.48261	1.87022	1.8641	11.254	17.1979	11.1246	22.024
MPP3	35.9611	40.3047	34.4952	24.3089	45.9594	116.051	56.8755	106.877
MPP4	39.624	54.8413	12.4708	25.7786	15.3934	3.29428	1.29023	2.7417

## Sheet: 2C
LT-HSC%	WT				OE
G0	85.1	88.4	81.9	84.6	77.8	73.5	67.3	75.3
G1	2.56	2.57	6.35	7.69	2.56	10.6	11.5	1.12
S-G2-M	3.59	2.89	5.08	5.13	5.13	6.35	10.6	1.12
LSK%	WT				OE
G0	39.7	36.9	28.3	29.2	9.26	6.13	6.92	9.24
G1	46.7	49.7	57.2	56.1	18.1	34.4	36.6	24.7
S-G2-M	6.97	8.95	7.71	7.39	57	51.2	47.5	53.3

[truncated: 82 more sheets: 2D, 2E, 2F, 3A, 3B, 3C, 3D, 3F, 3G, 3H, 3I, 3K, 3L, 4K, 5B, 5C, 5D, 5E, 5F, 5I …]
